# Supplementary material for: Na2CO3-responsive Photosynthetic and ROS Scavenging Mechanisms in Chloroplasts of Alkaligrass Revealed by Phosphoproteomics
Source: Genomics Proteomics Bioinformatics. 2020 Jul 16;18(3):271–88. doi: 10.1016/j.gpb.2018.10.011 (PMC7801222; doi:10.1016/j.gpb.2018.10.011)
Supplement: Supplementary Table S2 [file mmc4.xlsx]

## Sheet: Table S4
Table S2 Protein spots with multiple proteins identified in a single spot on two-dimensional gels of alkaligrass leaves
Note: Proteins were identified by MALDI TOF-TOF.Experimental molecular mass (Da) were calculated using Image Master 2D Platinum Software. Theoretical molecular mass (Da) were retrieved from the protein database. MM, molecular mass; pI, isoelectricpoint.
Spot No.	Protein name	Plant species	Accession No.	Theoretical MM (Da) /pI	Theoretical MM (Da) /pI	Score	Unique peptides	The sequence of the identified peptides
1204	Enolase	Zea mays	ACG31732.1/gi|195619804	48,386/5.59	61,478/5.54	353	13	YNQLLR FRAPVEPY ARQIFDSR AGWGVMTSHR IPLYQHIANLAGNK VNQIGSVTESIEAVK AAVPSGASTGVYEALELR LAMQEFMILPTGAASFK SGETEDTFIADLAVGLSTGQIK YGQDATNVGDEGGFAPNIQENK AGYTGKVVIGMDVASSEFYSDK MTEEIGEQVQIVGDDLLVTNPTR SFVSEYPIVSIEDPFDQDDWVHYAK
	ATP synthase beta subunit	Helictotrichon convolutum	ABH02614.1/gi|110915652	52,994/5.16	61,478/5.54	295	15	VVDLLAPYR RPGVSTIDEK RPGVSTIDEK AHGGVSVFGGVGER FVQAGSEVSALLGR VGLTALTMAEYFR TVLIMELINNIAK LPYIYNALVVQSR VALVYGQMNEPPGAR MRVGLTALTMAEYFR QINVTCEVQQLLGNNR DVNKQDVLLFIDNIFR GIYPAVDPLDSTSTMLQPR GMEVIDTGAPLSVPVGGATLGR MPSAVGYQPTLSTEMGSLQER
2881	Beta-hydroxyacyl-ACP dehydratase, putative	Arabidopsis thaliana	NP_196578.1/gi|15238069	24,222/9.32	20,788/5.45	75	5	FPFLLVDR SSSLVLCSTDESK MAASSSVFTVSPSR KPVIAGDTLVMRMTLVK EIPIELRYEAFPTVMDINK
	Superoxide dismutase	Trifolium pratense	AAR10812.1/gi|38073257	20,760/5.79	20,788/5.45	74	4	GGHELSLSTGNAGGR ALVVHELEDDLGK GTSTVEGVVTLTQENEGPTTVNVR ALVVHELEDDLGKGGHELSLSTGNAGGR
2919	ATP synthase subunit	Triticum aestivum	ADC33136.1/gi|285014508	40,012/8.18	19,831/5.21	176	10	GNAYFQR KGNAYFQR NLSMVYNR VAIVVLTGER ASTGSSSLVVR FLELAGIPTVK RVAIVVLTGER GLCGAFNNNVLK ALQESLASELAAR MSAMSSATDNAIDLR
	Glutamine synthetase 1b	Lolium perenne	ACR45960.1/gi|238558243	38,967/5.59	19,831/5.21	139	5	TVNGPITDASQLPK LTGHHETADINTFK RLTGHHETADINTFK RGDHILVMCDCYTPQGVPIPTNK GDHILVMCDCYTPQGVPIPTNKR
3919	14-3-3-like protein	Oryza sativa Indica Group	ABR25721.1/gi|149391407	16,420/4.57	31,856/4.67	97	4	MKGDYYR DSTLIMQLLR AAQDIALAELPPTHPIR LGLALNFSVFYYEILNSPDR
	Retrotransposon protein, containing reverse transcriptases (RTs) of a long terminal repeats (LTRs) in DNA copies domain	Oryza sativa Japonica Group	AAX95246.1/gi|62733129	151,278/8.96	31,856/4.67	77	23	VAQSRQK TQTGCPR GERVNFK MFEFLR EDYVYLK MVFGPDVIR VFMEYLDK IDDLFDQMK LREHQLYAK ILETAERTTR LVVPDQPELKK TGLGCVLMQEGK TPLNWNETGER IDLRSGYHQLR KMNQQASGPSQRPR MFEFLRTKPPTFK VAHFIPVKITYSGDK VKAEHQQLAGLLQPLK IDDLFDQMKGAGVFSK TQLGYDSIWVIVDHLTK RPYRMAANESLNDVTIK TPLNWNETGERMVFGPDVIR LNLEIVPKGFVANLEVKPTLEDQIK
4323	Peptide deformylase-like	Oryza sativa Japonica Group	BAD68932.1/gi|55297586	36,674/9.61	24,745/5.58	146	4	YPDPILRAR MSLDVLESVREGLK GEGEEIVLVNPVVYK VFQHEFDHLQGILFFDR
	Triosephosphate isomerase, chloroplastic	Secale cereale	P46225.1/gi|1174745	31,955/6	24,745/5.58	127	7	TFDVCFK FFVGGNWK AAYALSQNLK VMACIGELLEER KEDIDGFLVGGASLK VASPEQAQEVHAAVR RPSPPPASPPPPRPR
3891	PfkB-type carbohydrate kinase family protein	Arabidopsis thaliana	NP_172092.1/gi|15221364	37,946/5.51	37,489/5.15	116	6	MASSTGEK EFMFYR QTNLKFSK TALAFVTLR VFHYGSISLITEPCR ADIIKVSDVELEFLTENK
	Unknown protein, containing C2 domain	Arabidopsis thaliana	NP_201347.2/gi|22328069	118,962/7.12	37,489/5.15	86	18	EKLEVVR WTIGNRK NVEAGTSGR VLYELCK MFREAGLR QSLAYMQAAAR DNVTWHKGPR QSLAYMQAAAR SAPPLSSSIKPVR GPSELVTETSVPK TLNGTSTSTSSLPR HHIVELNSTLSSGWK LRYLSYVMDVASPTK NLLFKGPWHWMITR AIVEAMEKQFTEILSPLK IKMGLDPPPGCNIATLTVSK GTPNPYSVPKELGVLLNSMK VFGAADDLSDSATSTEVSYEAEACGVR
4279	Peptide deformylase-like	Oryza sativa Japonica Group	BAD68932.1/gi|55297586	36,674/9.61	29,216/5.39	74	3	DLISFSR MSLDVLESVREGLK VFQHEFDHLQGILFFDR
	ELF3 homologue	Lemna gibba	BAD97872.1/gi|63003190	51,236/6.24	29,216/5.39	69	12	SASESAVR TTPGSDSR DCLAAER AMVNQQR ETQPVER KTTPGSDSR TPPPEEER TAAVGVGDSPAR DEDKVFGPLFPR FSSSSSSTLTFSSR LMNVQKLLAESPHLLLEDASSFHGSSNAPVK LMNVQKLLAESPHLLLEDASSFHGSSNAPVK IPSAEDGATDCSIGDDAFGEGMDACNPDNLVGLIGLK
4153	Cysteine sulfinate desulfinase/cysteine desulfurase and related enzymes	Zea mays	ACG45328.1/gi|195651721	30,870/8.44	23,194/6.22	98	5	LLMETCQEAK LLMETCQEAKNLR NHIFTSGASGTNAAVIR AEKPELLTVILPQSLK TMAGSCAAVPVAGLPSLRTPMPTHLR
	Binding / catalytic/ coenzyme binding	Arabidopsis thaliana	NP_565868.1/gi|18404496	34,972/8.37	23,194/6.22	198	4	TGQIVYK AEQYLADSGIPYTIIR KAEQYLADSGIPYTIIR ALDLASKPEGTGTPTKDFK
2906	Fructose-1,6-bisphosphatase	Pisum sativum	CAB46084.1/gi|5305145	36,340/6.25	20,054/5.85	146	8	ALDLIPTK YIGSMVADVHR TLLYGGIFLYPADK TLLYGGIFLYPADKK SPIFLGSYDDVEEIK IYSVNEGNAKNWDGPTTK IHERSPIFLGSYDDVEEIK RPESRGDFTILLSHIVLGCK
	Plastid high chlorophyll fluorescence 136 precursor	Zea mays	ABQ53629.1/gi|148251625	43,064/8.71	20,054/5.85	144	6	GFGILDVGYR ADGGLWLLVR SIPSAEDEDFNYR GFVLGNDGVLLRYLG GTGITEDFEEVQVQSR TVSSGISGASYYTGTFNTVNR
4553	Putative formate-tetrahydrofolate ligase	Oryza sativa Japonica Group	BAD38226.1/gi|51536102	68,639/6.55	81,575/6.77	76	9	VMDVNDR FADVMLR ITIGQGPDEK GAVDLGLAVQR GAPSGFVLPIR ACESQADPLK QPSQGPTFGIK KITIGQGPDEK TQYSFSHVPSMK
	Predicted protein	Physcomitrella patens subsp. patens	XP_001783239.1/gi|168062544	58,765/9.28	81,575/6.77	70	15	EMELNR GKDQFTR QYSQLSK LLNYWR GMQDLQIK IQTRNLNK DHITSITDR ISILPSTARR DKQQQSNDR VEKLTLEPNK SNIPKTVQAPK QGIICWKDGK NVEDAVGLLTKK MLLSIPITGVSR YGNSWEDFSHALKDEYFLEDADR
