# Supplementary material for: Na2CO3-responsive Photosynthetic and ROS Scavenging Mechanisms in Chloroplasts of Alkaligrass Revealed by Phosphoproteomics
Source: Genomics Proteomics Bioinformatics. 2020 Jul 16;18(3):271–88. doi: 10.1016/j.gpb.2018.10.011 (PMC7801222; doi:10.1016/j.gpb.2018.10.011)
Supplement: Supplementary Table S13 [file mmc15.xlsx]

## Sheet: Primer
Table S13 List of primer pairs used in quantitative real-time PCR
Gene name	Gene description	Primer sequence (5'–3') (sense/anti-sense )
UBQ	Ubiquitin	CGAAATTGACATTGAGCCCACTGAC
		GCATAAATCAACCTTTGCTGCACGG
Lhca4	Photosystem I light-harvesting complex type 4 protein	ACTTCGCCAACACCACGGCTCTCTTC
		TGAGGCTTCTATCCCCAGGAATGTCC
Lhcb1	Chlorophyll a/b binding protein of LHCII type 1-like	CCGACCCCGAGACATTCTCCAAAAAC
		CCCAGCCTTGAACCAAACTGCTTCAC
CP24	Chlorophyll a/b binding protein CP24	AGTTGGCGAAGTTCTCGGCGGAGC
		TCACGGGGTGGGTGGAGTCGAAGC
PsbH	Photosystem II reaction center protein H	ATAGCGAATAAAGCCATTGCGACCCC
		CCTAGACCAAAACGAACTGGTGCAGG
PsbO	Oxygen-evolving enhancer protein 1	GTGGTGGCTCTACTGGCTACGACAAC
		TGCTCTTGGTGATGCTGAGGGTGATG
PsbP	PsbP domain-containing protein	CAGGGAGTACATCGACACCTTTGACG
		CGGGTCTCTGAAGAATATGTCCGCAC
PsaD	Photosystem I reaction center subunit II	CCGGTGAACTTGACCTCGAATGGGG
		CAAGGACGGCGTCTACCCGGAGAAG
PsaE	Photosystem I reaction center subunit IV	ACAGGCTCGGCAGGAAGCTCGTG
		CTCCCCTCTTGGGTCCAATCGGC
PsaH	Photosystem I reaction center subunit VI	TGCATCATGCACGCAGCTAGCATCC
		CACGCGGCAAGATCTAAGCTTCTCC
Cyt f	Cytochrome f	TATTCTTGTGATAGGCCCTGTTCCCG
		ATCTGTCCTCTTCCTCGGTTTCCACC
ISP	Rieske-like (2Fe-2S) domain containing protein	TGCGGAAACTATTTGTGTACCCTGCG
		TCCAACGCCTTCATCCACTACCATTC
FNR	Ferredoxin-NADP reductase	TCACAGGCCCCTCGGGCAAAATAATG
		CCAAGGAAGAGCCAAGCCAGACCACC
FBA	Fructose-bisphosphate aldolase	ACGCCCGTGCTCTCCAGAACTCAGTG
		GGAACATCCCCTTCTTCGCCTCGTCG
ATP-α	ATP synthase α subunit	AGGCGAAGGAAGTATGACCGCTTTAC
		GCAGGTCGAATTCCGGCATTGAATAG
ATP-β	ATP synthase β subunit	AGAGGAATGGAAGTGATTGACACGGG
		GGGAACGTCGCACTACTATCTACAGG
ATP-ε	ATP synthase ε subunit	CCAAACCATGCCCCCATTAACACAGC
		TCACTACCCAGTTCCGCATCATTTCC
PDH	Pyruvate dehydrogenase E1 component subunit alpha-2	CATTATGGGATGGGAACCGCTGAGTG
		AATTTGCATGCCTGCTTCACAGCAAG
Na+/H+ antiporter	Na+/H+ antiporter	CTGTAGTTGGGACCCTCATCTCCTTC
		ACAGAGTCCGTTGCCGAGAATATTGC
Villin	Villin-2	CCCAAAAGCCCACACTCACAATCTCG
		TCCCCCTCTAATGGCACTTCATCTTC
CURT1A	Protein curvature thylakoid 1A	CGAAGACCTGAAAGCAAAGTGGGACG
		ACGAGCTCCATAAGCTTGGGAAGCAG
DLP	Dynamin-2A-like protein	GTGTTCAGGCCCTTCTGTCGAACAAG
		TCAGCTTCAGATTGCCATGCCGCTTC
FLN	Fructokinase-like 2	CCGCTAGTAGGCTGGTGGATCATGAG
		AGCTGCTAGAGCAAGGGCAACATTGG
CAS	Calcium sensing receptor	GTCCGCTCTAAAGACATTCGCAGATG
		TAGGCTGAACGAGACTAGTGACCACG
RNA-BP	RNA binding protein	TTGTGTACAAGACACCCGAGGGCGC
		CCCAGATTGCTGTGGTTGCTGCTTC
ZF	Zinc finger protein	TTCTTCGGATGACCAGCAGAGAGCAC
		TGGAACGGAAGCAGCTTGGTATGACG
SRSF	Serine/arginine-rich splicing factor 33-like	GCCAAAGGATTATTACAGCGGGGAGC
		TTTTCCGTGACTCAGCAGCAAGCACG
AlaRS	Alanine-tRNA ligase	GCGCTTCCTTGATTTCTATGCCGCCC
		CATGGTACACGCCTAGGTTCCTTGCC
FtsH	ATP-dependent zinc metalloprotease FtsH 2	TGACAGGATAGTGGCTGGCATGGAAG
		AACCAGGTGAGACCACGAGCTTGACC
