# Supplementary material for: Na2CO3-responsive Photosynthetic and ROS Scavenging Mechanisms in Chloroplasts of Alkaligrass Revealed by Phosphoproteomics
Source: Genomics Proteomics Bioinformatics. 2020 Jul 16;18(3):271–88. doi: 10.1016/j.gpb.2018.10.011 (PMC7801222; doi:10.1016/j.gpb.2018.10.011)
Supplement: Supplementary Table S14 [file mmc16.xlsx]

## Sheet: Sheet1
Table S14 Information of antibodies used for chloroplast purity assessment
Antibody	Subcellular organelle	Purchase info.	Dilution	Protein loading amount
Casalase (CAT) from Cucurbita sp. Amakuri Nankin	Peroxisome	Yamaguchi et al., 1984	1:4000	10 μg
Cytosolic fructose 1,6 biphosphatase (cFBPase) from Arabidopsis	Cytosol	Agrisera no. AS04 043, Stockholm, Sweden	1:4000	20 μg
Mitochondrial cytochrome oxidase subunit II (COXII)	Mitochondria	Agrisera no. AS04 053A, Stockholm, Sweden	1:2000	10 μg
Secretion-associated and Ras-related protein 1 (Sar1)	Endoplasmic reticulum	Agrisera no. AS08 326, Stockholm, Sweden	1:2000	10 μg
Vacuolar-type H+-ATPase (VHA)	Vacuole	Agrisera no. AS07 213, Stockholm, Sweden	1:4000	20 μg
